# Supplementary material for: Nicotiana benthamiana Methanol-Inducible Gene (MIG) 21 Encodes a Nucleolus-Localized Protein That Stimulates Viral Intercellular Transport and Downregulates Nuclear Import
Source: Plants (Basel). 2024 Jan 17;13(2):279. doi: 10.3390/plants13020279 (PMC10819229; doi:10.3390/plants13020279)
Supplement: Supplementary file 1 [file plants-13-00279-s001.zip]

Archive with 1 entries (1 files):
- plants-2734724-supplementary.pdf
